# Supplementary material for: An auxin-inducible degron system for conditional mutation in the fungal meningitis pathogen Cryptococcus neoformans
Source: G3 (Bethesda). 2025 Apr 7;15(6):jkaf071. doi: 10.1093/g3journal/jkaf071 (PMC12134991; doi:10.1093/g3journal/jkaf071)
Supplement: jkaf071_Supplementary_Data [file jkaf071_supplementary_data.zip]

Archive with 3 entries (3 files):
- Figure_S1_G3-2025-405820.pdf
- Figure_S2_G3-2025-405820.pdf
- Table_S1_G3-2025-405820.xlsx
