# Supplementary material for: An auxin-inducible degron system for conditional mutation in the fungal meningitis pathogen Cryptococcus neoformans
Source: G3 (Bethesda). 2025 Apr 7;15(6):jkaf071. doi: 10.1093/g3journal/jkaf071 (PMC12134991; doi:10.1093/g3journal/jkaf071)
Supplement: jkaf071_Supplementary_Data [file jkaf071_supplementary_data.zip › Table_S1_G3-2025-405820.xlsx]

## Sheet: Sheet1
Plasmids:
Plasmid Name	Plasmid markers	Plasmid Contains:	Citation	Addgene Number
pPEE7	AmpR	amdS marker	Erpf et al., 2019	128357
pRS316	AmpR, URA3	S. cerevisiae/ E. coli shuttle vector for cloning	Sikorski and Heiter, 1989	ATCC - 77145
pSDMA57	AmpR	SH1 cloning vector, carries NEOR	Arras et al., 2015	67941
pBHM2329	AmpR, URA3	pRS316-PCnU6-scaffold		171686
pBHM2403	AmpR, URA3	pRS316-PTEF1-CnoCas9	Huang and Belekar et al., 2022	171687
pBHM2426	AmpR, URA3	pRS316-NATR-PCNU6-BplI-scaffold	unpublished	n/a
pBHM2421	AmpR, URA3	pRS316-mAID2-scaffold-CspCI-P_CnU6-NATR-OsTIR1	this paper	n/a
pBHM2641	AmpR, URA3	pRS316-NeoR-OsTIR1-t2a-mNG-AID*	this paper	229525
pBHM2642	AmpR, URA3	pRS316-NeoR-OsTIR1-t2a-mNG-mIAA7_opt	this paper	229526
pBHM2643	AmpR, URA3	pRS316-NeoR-OsTIR1-t2a-mNG-mAID_opt	this paper	229527
pBHM2644	AmpR, URA3	pRS316-linker-AID*-2xFLAG-TEF1term-PCnU6-BplI-scaffold-NATR	this paper	229528
pBHM2645	AmpR, URA3	pRS316-linker-mIAA7_opt-2xFLAG-TEF1term-PCnU6-BplI-scaffold-NATR	this paper	229529
pBHM2646	AmpR, URA3	pRS316-linker-mAID_opt-2xFLAG-TEF1term-PCnU6-BplI-scaffold-NATR	this paper	229530
pBHM2647	AmpR, URA3	pRS316-NATR-OsTIR1-t2a-mNG-mIAA7_opt	this paper	229989
pBHM2648	AmpR, URA3	pRS316-HYGR-OsTIR1-t2a-mNG-mIAA7_opt	this paper	229990
pBHM2649	AmpR, URA3	pRS316-amdS-OsTIR1-t2a-mNG-mIAA7_opt	this paper	229991
pBHM2650	AmpR, URA3	pRS316-linker-AID*-2xFLAG-TEF1term-PCnU6-BplI-scaffold-HYGR	this paper	229992
pBHM2651	AmpR, URA3	pRS316-linker-AID*-2xFLAG-TEF1term-PCnU6-BplI-scaffold-NEOR	this paper	229993
pBHM2652	AmpR, URA3	pRS316-linker-AID*-2xFLAG-TEF1term-PCnU6-BplI-scaffold-amdS	this paper	229994
Strains:
Strain Name	Strain Markers	Genotype	Citation	Parent Strain
CM2049	HYGR	SH2::HYGB:CnoCAS9	Huang and Belekar et al., 2022	CM26 (KN99alpha)
CM2034		BLP2:t2a:mNeonGreen	unpublished
CM2473	HYGR, NEOR	SH2::CnoCAS9:HYGR SH1::OsTIR1:t2a:mNG:AID*:NEOR	This paper	CM2049
CM2474	HYGR, NEOR	SH2::CnoCAS9:HYGR SH1::OsTIR1:t2a:mNG:mIAA7_opt:NEOR	This paper	CM2049
CM2475	HYGR, NEOR	SH2::CnoCAS9:HYGR SH1::OsTIR1:t2a:mNG:mAID_opt:NEOR	This paper	CM2049
CM2476	HYGR, NEOR, amdS	SH2::CnoCAS9:HYGR SH1::OsTIR1:t2a:mNG:mIAA7:NEOR cku80::amdS	This paper	CM2474
CM2477	HYGR, NEOR, amdS, NATR	SH2::CnoCAS9:HYGR SH1::OsTIR1:t2a:mNG:mIAA7:NEOR cku80::amdS HTA1:AID*:2xFLAG:NATR	This paper	CM2476
CM2478	HYGR, NEOR, amdS, NATR	SH2::CnoCAS9:HYGR SH1::OsTIR1:t2a:mNG:mIAA7:NEOR cku80::amdS HTA1:mIAA7_opt:2xFLAG:NATR	This paper	CM2476
CM2479	HYGR, NEOR, amdS, NATR	SH2::CnoCAS9:HYGR SH1::OsTIR1:t2a:mNG:mIAA7:NEOR cku80::amdS HTA1:mAID_opt:2xFLAG:NATR	This paper	CM2476
CM2480	HYGR, NEOR, amdS, NATR	SH2::CnoCAS9:HYGR SH1::OsTIR1:t2a:mNG:mIAA7:NEOR cku80::amdS CET1:AID*:2xFLAG:NATR	This paper	CM2476
CM2481	HYGR, NEOR, amdS, NATR	SH2::CnoCAS9:HYGR SH1::OsTIR1:t2a:mNG:mIAA7:NEOR cku80::amdS CET1:mIAA7_opt:2xFLAG:NATR	This paper	CM2476
CM2482	HYGR, NEOR, amdS, NATR	SH2::CnoCAS9:HYGR SH1::OsTIR1:t2a:mNG:mIAA7:NEOR cku80::amdS CET1:mAID_opt:2xFLAG:NATR	This paper	CM2476
CM2483	HYGR, NEOR, amdS, NATR	SH2::CnoCAS9:HYGR SH1::OsTIR1:t2a:mNG:mIAA7:NEOR cku80::amdS TRR1:AID*	This paper	CM2476
CM2484	HYGR, NEOR, amdS, NATR	SH2::CnoCAS9:HYGR SH1::OsTIR1:t2a:mNG:mIAA7:NEOR cku80::amdS TRR1:mIAA7_opt:2xFLAG:NATR	This paper	CM2476
CM2485	HYGR, NEOR, amdS, NATR	SH2::CnoCAS9:HYGR SH1::OsTIR1:t2a:mNG:mIAA7:NEOR cku80::amdS TRR1:mAID_opt:2xFLAG:NATR	This paper	CM2476
CM2486	HYGR, NEOR, amdS, NATR	SH2::CnoCAS9:HYGR SH1::OsTIR1:t2a:mNG:mIAA7:NEOR cku80::amdS RSA4:AID*	This paper	CM2476
CM2487	HYGR, NEOR, amdS, NATR	SH2::CnoCAS9:HYGR SH1::OsTIR1:t2a:mNG:mIAA7:NEOR cku80::amdS RSA4:mIAA7_opt:2xFLAG:NATR	This paper	CM2476
CM2488	HYGR, NEOR, amdS, NATR	SH2::CnoCAS9:HYGR SH1::OsTIR1:t2a:mNG:mIAA7:NEOR cku80::amdS RSA4:mAID_opt:2xFLAG:NATR	This paper	CM2476
CM2489	HYGR, NEOR, amdS, NATR	SH2::CnoCAS9:HYGR SH1::OsTIR1:t2a:mNG:mIAA7:NEOR cku80::amdS ERG8:AID*	This paper	CM2476
CM2490	HYGR, NEOR, amdS, NATR	SH2::CnoCAS9:HYGR SH1::OsTIR1:t2a:mNG:mIAA7:NEOR cku80::amdS ERG8:mIAA7_opt:2xFLAG:NATR	This paper	CM2476
CM2491	HYGR, NEOR, amdS, NATR	SH2::CnoCAS9:HYGR SH1::OsTIR1:t2a:mNG:mIAA7:NEOR cku80::amdS ERG8:mAID_opt:2xFLAG:NATR	This paper	CM2476
CM2492	HYGR, NEOR, amdS, NATR	SH2::CnoCAS9:HYGR SH1::OsTIR1:t2a:mNG:mIAA7:NEOR cku80::amdS FKS1:AID*:2xFLAG:NATR	This paper	CM2476
CM2493	HYGR, NEOR, amdS, NATR	SH2::CnoCAS9:HYGR SH1::OsTIR1:t2a:mNG:mIAA7:NEOR cku80::amdS FKS1:mAID_opt:2xFLAG:NATR	This paper	CM2476
Primers:
Primer	Purpose	Sequence	template used
P01	pBHM2421 - Product 1	CACCGCGGTGGCGGCCGCTCTAGAACTAGTGGTGGCGGACTCGAAG	mAID_opt plasmid from genscript
P02	pBHM2421 - Product 1	TTATCAACTTGAAAAAGTGGCACCGAGTCGGTGCTTTTTTcctagcaaaagtgactctattc	mAID_opt plasmid from genscript
P03	pBHM2421 - Product 2	tcgcccttgaatagagtcacttttgctaggAAAAAAGCACCGACTCGG	pBHM2329
P04	pBHM2421 - Product 2	AAATTGCACATACACCGGCAGGGTATACTGTTGCTAGGCATGACCACtcagtTTGGCATCTAGctgGTTTTAGAGCTAGAAATAGCAAGT	pBHM2329
P05	pBHM2421 - Product 3	TTTCTAGCTCTAAAACcagCTAGATGCCAAactgaGTGGTCATGCCTAGCAACAGTATACCCTGCCGG	pBHM2329
P06	pBHM2421 - Product 3	ATACACTCAGTGCACACCATGCCACTCGAATCCTGCATGCAACTAGTGGATCCCCCTTG	pBHM2329
P07	pBHM2421 - Product 4	GCTTTGTTTTTAGTTCTAATGCAAGGGGGATCCACTAGTTGCATGCAGGATTCGAGT	pSDMA57
P08	pBHM2421 - Product 4	tgcatagtagccacaatcttgtaccgtatagcatagaatgGCCATGAAGATCCTGAGG	pSDMA57
P09	pBHM2421 - Product 5	ACCCTCAGCAACGCCGTTGAATCCTCAGGATCTTCATGGCcattctatgctatacggtacaag	pBHM2403
P10	pBHM2421 - Product 5	agaagatgtgctcgacgacctcctcggggaagtaggtcattttgaagttttctgtggagatc	pBHM2403
P11	pBHM2421 - Product 6	cctcttcgcacatgctaacgatctccacagaaaacttcaaaatgacctacttccccgag	osTIR1 plasmid from genscript
P12	pBHM2421 - Product 6	cgatgcatattacgcgtaagaagggtcactacataagtaattagaggatcttgacgaagttg	osTIR1 plasmid from genscript
P13	pBHM2421 - Product 7	tgcccgagacgacgcccccaacttcgtcaagatcctctaattacttatgtagtgacccttctt	pBHM2403
P14	pBHM2421 - Product 7	GCTGGGTACCGGGCCCCCCCTCGAGGTCGACGGTATCGATcgttcaatctcatagtcttctaaa	pBHM2403
P15	pBHM2641-3 Product 1	ATTGGAGCTCCACCGCGGTGGCGGCCGCTCTAGAACTAGTgcatgcaggattcgagtg	pBHM2421
P16	pBHM2641-3 Product 1	AGGTGAGGAGGGAACCTCGACCCTCtccgcttcctgatctgaggatcttgacgaagttgg	pBHM2421
P17	pBHM2641-3 Product 2	cgcccccaacttcgtcaagatcctcagatcaggaagcggaGAGGGTCGAGGTTCCC	CM2034
P18	pBHM2641-3 Product 2	ACTACCTCCGGATCCAGAACCCTTGTAGAGCTCGTCCATAC	CM2034
P19	pBHM2641-3 Product 3	GGCCTTCACCGACGTCATGGGTATGGACGAGCTCTACAAGGGTTCTGGATCCGGAGG	AID*, mAID_opt, or mIAA7
P20	pBHM2641-3 Product 3	taagaagcacaagtagcaacagtcatccgatgcatattacgcgtaagaagggtcactac	AID*, mAID_opt, or mIAA7
P21	pBHM2641-3 Product 4	ttacttatgtagtgacccttctta	pBHM2421
P22	pBHM2641-3 Product 4	GCGGATAACAATTTCACACAGG	pBHM2421
P23	pBHM2644 Product 1	CAAAAGCTGGTACCGGGCCCCCCCTCGAGGGGTTCTGGATCCGGAGG	AID*, mAID_opt, or mIAA7
P24	pBHM2644 Product 1	tttataatccttgtcatcgtcatctttataatctgaccctgaccccttcacgaacgccgc	AID* gblock
P25	pBHM2644 Product 1	taatccttgtcatcgtcatctttataatctgaccctgaccccttgtacattcggaggtcg	mAID_opt plasmid from genscript
P26	pBHM2644 Product 1	ataatccttgtcatcgtcatctttataatctgaccctgacccggaggaggtcttctgctg	mIAA7 gblock
P27	pBHM2644 Product 2	gggtcagggtcagattataaagatgacgatgacaaggattataaagatgacgatgacaagtaattacttatgtagtgacccttct	pBHM2403
P28	pBHM2644 Product 2	GGCACCGAGTCGGTGCTTTTTTATCAAGCTcgttcaatctcatagtcttctaaa	pBHM2403
P29	PCR genotyping primer, tag	catccgatgcatattacgcg	colony PCR or gDNA
P30	HTA1 left homology arm	ATCATAGACCAAGGGCAAGGCCAAGGCTTCTCAGGAGGTGGGTTCTGGATCCGGAGGTAG	fusion PCR product
P31	CET1 left homology arm	GAATGTCCTTGATAGCGCTCGGATGTTGGTGAAGAATATAGGTTCTGGATCCGGAGGTAG	fusion PCR product
P32	TRR1 left homology arm	GCATGTCCCTGCCGAGCACTACTTGGGCACTGACAAGGAGGGTTCTGGATCCGGAGGTAG	fusion PCR product
P33	RSA4 left homology arm	GGAGGACGAACCAgatggggagagggaatgTACGACACAGGGTTCTGGATCCGGAGGTAG	fusion PCR product
P34	ERG8 left homology arm	GGGTTTAAAGGAAGCGTTGGATAGGGCGAGGGCGACGGGAGGTTCTGGATCCGGAGGTAG	fusion PCR product
P35	FKS1 left homology arm	CGGCCTTACGCCAAAGAGTGTGCCTTTCAACGGTATCATCGGTTCTGGATCCGGAGGTAG	fusion PCR product
P36	HTA1 right homology arm	gcatcgtcgcagagtcaaagaagtatagcgaaaacgaagtGCATGCAGGATTCGAGTGG	fusion PCR product
P37	CET1 right homology arm	tcatttgttcatgcattttagatttgatctatttcatgcaGCATGCAGGATTCGAGTGG	fusion PCR product
P38	TRR1 right homology arm	atgcattctatgattctggttatactttctaagatatcacGCATGCAGGATTCGAGTGG	fusion PCR product
P39	RSA4 right homology arm	gcattggttatacataataagcacttatacacgacgtcctGCATGCAGGATTCGAGTGG	fusion PCR product
P40	ERG8 right homology arm	caaccaaatcctaaaaagagcggcatatctcatgcagggtGCATGCAGGATTCGAGTGG	fusion PCR product
P41	FKS1 right homology arm	ggcgtacgttgtaaatcgttcaatgcgagacaggggattgGCATGCAGGATTCGAGTGG	fusion PCR product
P42	HTA1 PCR genotyping primer	CTCAAGGTGGTGTTCTTCCC	colony PCR or gDNA
P43	CET1 PCR genotyping primer	GAAGTTCTTGACGTCCCAGC	colony PCR or gDNA
P44	TRR1 PCR genotyping primer	GGACAAGAAGTACAGGCAGG	colony PCR or gDNA
P45	RSA4 PCR genotyping primer	CCATTGTCGATCGAAATACGC	colony PCR or gDNA
P46	ERG8 PCR genotyping primer	TTACCTCCTTACCGTCGACC	colony PCR or gDNA
P47	FKS1 PCR genotyping primer	CCAAATGAATGTCTGGTCGC	colony PCR or gDNA
P48	HTA1 PCR genotyping primer	TTCATCGGTAGAGCCTAGGG	colony PCR or gDNA
P49	CET1 PCR genotyping primer	CAGTGCGGGTATCTTTGTGG	colony PCR or gDNA
P50	TRR1 PCR genotyping primer	TGTCTGGAATCTAAAAACCACC	colony PCR or gDNA
P51	RSA4 PCR genotyping primer	GTTGTACCACCTGGCATCC	colony PCR or gDNA
P52	ERG8 PCR genotyping primer	GGGGAATCGAAAAGTCCAGC	colony PCR or gDNA
P53	FKS1 PCR genotyping primer	AGAACAGTTTTGACTCAAAGCG	colony PCR or gDNA
P54	marker swapping primer	gcatgcaggattcgagtgg	used to PCR markers for cloning pBHM2647-pBHM2652
P55	marker swapping primer	gccatgaagatcctgaggattc	used to PCR markers for cloning pBHM2647-pBHM2652
P56	HTA1 sgRNA fusion PCR step 1	cttctcaggaggtgtaagggGTTTTAGAGCTAGAAATAGCAAGTT	pBHM2644-pBHM2646
P57	HTA1 sgRNA fusion PCR step 1	cccttacacctcctgagaagAACAGTATACCCTGCCGGTG	pBHM2644-pBHM2646
P58	CET1 sgRNA fusion PCR step 1	attgtactgagaaaagcgcaGTTTTAGAGCTAGAAATAGCAAGTT	pBHM2644-pBHM2646
P59	CET1 sgRNA fusion PCR step 1	tgcgcttttctcagtacaatAACAGTATACCCTGCCGGTG	pBHM2644-pBHM2646
P60	TRR1 sgRNA fusion PCR step 1	ctgacaaggagtaagaagagGTTTTAGAGCTAGAAATAGCAAGTT	pBHM2644-pBHM2646
P61	TRR1 sgRNA fusion PCR step 1	ctcttcttactccttgtcagAACAGTATACCCTGCCGGTG	pBHM2644-pBHM2646
P62	RSA4 sgRNA fusion PCR step 1	atgacggaaagattgtacccGTTTTAGAGCTAGAAATAGCAAGTT	pBHM2644-pBHM2646
P63	RSA4 sgRNA fusion PCR step 1	gggtacaatctttccgtcatAACAGTATACCCTGCCGGTG	pBHM2644-pBHM2646
P64	ERG8 sgRNA fusion PCR step 1	caaggataaaggatagtaccGTTTTAGAGCTAGAAATAGCAAGTT	pBHM2644-pBHM2646
P65	ERG8 sgRNA fusion PCR step 1	ggtactatcctttatccttgAACAGTATACCCTGCCGGTG	pBHM2644-pBHM2646
P66	FKS1 sgRNA fusion PCR step 1	cgcggggaaaaggactgttgGTTTTAGAGCTAGAAATAGCAAGTT	pBHM2644-pBHM2646
P67	FKS1 sgRNA fusion PCR step 1	caacagtccttttccccgcgAACAGTATACCCTGCCGGTG	pBHM2644-pBHM2646
P68	SH1 sgRNA fusion PCR step 1	AGCGTGCTTCATTGGCCCTTGTTTTAGAGCTAGAAATAGCAAGTT	pBHM2329
P69	SH1 sgRNA fusion PCR step 1	AAGGGCCAATGAAGCACGCTAACAGTATACCCTGCCGGTG	pBHM2329
